# Supplementary material for: Subclinical Hypoventilation in Dogs Undergoing Ventral Slot Decompressive Surgery for Cervical Myelopathy Due to Intervertebral Disc Herniation
Source: Front Vet Sci. 2021 Nov 4;8:777052. doi: 10.3389/fvets.2021.777052 (PMC8599362; doi:10.3389/fvets.2021.777052)
Supplement: Supplementary file 1 [file Table_1.XLSX]

## Sheet: Worksheet
Patient ID
248855							'
212963
251638
251995
253336
258090
257935
258289
264127
242585
264072
269786
270175
270857
271001
198973
271811
273240
273527
274474
249292
249338
251618
215601
256423
256548
256330
255132
257853
259630
259323
258495
261239
262233
253881
262378
266769
263732
269098
270951
				G1 total	20
				G2 total	20

## Sheet: 274474
G1	timepoints		hrs elapsed from T0
	T0	T1	8	16	24	32	40	48	56	64	72
PaO2		101.8
PvO2	45.8	83.2	101.8	55.8	46.2	43.9	42.8	83.2	39.2		37.5
PaCO2		46.7
PvCO2	77.7	64.1	46.7	28.4	42.2	32.1	34.3	28	31.6		34.5
pH	7.194	7.229	7.294	7.455	7.445	7.464	7.373	7.486	7.432
Lac	1	1.3	2.8	1.4	0.8	1.2	1.1	1.8	1.4		1.1
VAS	0	0	10	3	2	5	1	1	1	1	0
SDS	2	2	0	0	0	0	0	0	0	0	0
BE	1.9	-0.7	-3.8	-3.9	5	-0.7	-5.3	-2.3	-3.2
BG	110	117	125	109	112	74	122	111	98		94

## Sheet: 273527
G1	timepoints		hrs elapsed from T0
	T0	T1	8	16	24	32	40	48	56	64	72
PaO2
PvO2	57.8	49.4	41.9	38.3	41.7	45.5	36.4	41.8	42.2	41.9
PaCO2
PvCO2	46.4	43.4	34.8	36.3	33.7	33.8	36.5	34.2	35.9	34.6
pH	7.343	7.367	7.431	7.418	7.434	7.427	7.452	7.427	7.407	7.4
Lac	3.2	3.1	1.8	1.8	0.7	0.6	1.5	0.8	0.4	1
VAS	0	0	0		0	0	0	0	0	0
SDS	3	2	0	0	0	0	0	0	0	0
BE	-0.5	-0.4	-1.1	-1.1	-1.7	-2.1	1.6	-1.8	-2.1	-3.4
BG	155	156	104	106	104	87	99	96	89	94

## Sheet: 273240
G1	timepoints		hrs elapsed from T0
	T0	T1	8	16	24	32	40	48	56	64	72
PaO2
PvO2	78.2	90.7	46.2	44.4	54.9	97.8	40.3	32.3	37.1	37.2	45.7
PaCO2
PvCO2	38	32.5	31.7	31.9	29.1	31.8	32.9	36.5	29.4	30.4	32.5
pH	7.314	7.348	7.396	7.417	7.454	7.456	7.428	7.405	7.426	7.417	7.42
Lac	5	5.3	3.6	2.3	2.5	1.8	1.1	1.6	1.6	1.3	1.9
VAS	0	0	0	0	0	0	0	0	0	0	0
SDS	3	3	0	0	0	0	0	0	0	0	0
BE	-6.9	-7.8	-5.4	-4	-3.5	-1.4	-2.6	-1.9	-5	-5	-3.4
BG	149	157	90	94	91	103	97	86	114	109	117

## Sheet: 271811
G1	timepoints		hrs elapsed from T0
	T0	T1	8	16	24	32	40	48	56	64	72
PaO2
PvO2	54.5	72.3	44.2	38.4	46.8	47.3	50.4	62	42.3	70.4	32.6
PaCO2
PvCO2	50.9	43.9	41.5	38.4	38.7	32.1	38	34.8	37.1	37.2	33.8
pH	7.337	7.367	7.384	7.395	7.413	7.436	7.418	7.418	7.4	7.385	7.405
Lac	1.4	1.5	1	1.3	0.8	1	1.7	1.5	0.9	1	1.3
VAS
SDS
BE	1.5	-0.1	-0.3	-1.4	0.1	-2.7	0	-2	-1.8	-2.7	-3.5
BG	99	96	89	92	99	113	94	120	110	130	127

## Sheet: 198973
G1	timepoints		hrs elapsed from T0
	T0	T1	8	16	24	32	40	48	56	64	72
PaO2
PvO2	41.2	53.5	59.3	36.8	41.8	41.3	37.5	51.7	30.9	69.7
PaCO2
PvCO2	47.3	31.3	33.6	35.3	33.8	28.9	33.5	27.8	33.3	23.8
pH	7.35	7.45	7.419	7.441	7.418	7.47	7.504	7.482	7.463	7.495
Lac	1.2	1.5	1.3	0.8	0.9	0.9	0.7	1	1	1.3
VAS	0	0	0	0	0	0	0	0	0	0
SDS	3	1	0	0	0	0	0	0	0	0
BE	0.5	-2.2	-2.8	0	-2.6	-2.7	3.3	-2.7	0.1	-4.9
BG	107	111	107	136	111	107	127	106	91	85

## Sheet: 271001
G1	timepoints		hrs elapsed from T0
	T0	T1	8	16	24	32	40	48	56	64	72
PaO2	165.1	98.3	124.5	98.9
PvO2	73.3	74.9	54.1	44.4	57.6	51.3	45.8	48.1	49		74.5
PaCO2	31	39	35.6	26.6
PvCO2	48.2	40.7	36	33.3	29.7	37.3	37.2	31.2	38.3		26.9
pH	7.322	7.368	7.416	7.429	7.439	7.415	7.429	7.412	7.365		7.447
Lac	2.8	2.9	0.9	1.6	1.5	0.9	1.1	2.1	2.3		4.1
VAS	0	10	5	0	0	0	5	5
SDS	2	1	2	2	2	2	0	0
BE	-1.1	-1.9	-1.4	-2.2	-4	-0.6	0.3	-4.7	-3.4		-5.5
BG	91	89	93	108	77	83	77	77	77		88

## Sheet: 270857
G1	timepoints		hrs elapsed from T0
	T0	T1	8	16	24	32	40	48	56	64	72
PaO2
PvO2	64.4	68.3	53.8	51.3	78.8	63.2	60.9	49.3	48.1	44.5	48.7
PaCO2
PvCO2	30.5	25.4	23.5	22.9	23.6	23	22.5	26.2	24.2	25.6	29.8
pH	7.405	7.425	7.477	7.467	7.443	7.476	7.481	7.462	7.479	7.439	7.391
Lac	0.7	1.2	1.4	1.9	1.1	0.9	0.8	1.2	0.8	1.7	0.9
VAS	0	0	0	0	0	0	0	0	0	0	0
SDS	3	2	0		0	0	0	0	0	0	0
BE	-5.7	-7.8	-6.2	-7.2	-8	-6.7	-6.7	-6.8	-6.9	-5.1	-5.6
BG	103	90	102	126	95	102	97	100	110	88	88

## Sheet: 270175
G1	timepoints		hrs elapsed from T0
	T0	T1	8	16	24	32	40	48	56	64	72
PaO2
PvO2	58.9	62	70.4	52	46.8	49.7	69.6	43	59.7	46.4
PaCO2
PvCO2	65.8	55.5	24.3	36.9	29.4	28.8	26.7	32.6	30.8	30.2
pH	7.206	7.243	7.473	7.445	7.441	7.418	7.428	7.414	7.432	7.424
Lac	1.8	1.7	2.3	2.6		1.5	1.7	1.9	1	1.7
VAS	0	0	0	0		0		0	0	0
SDS	3	2	1	0	0	0	0	0	0	0
BE	-1.8	-3.4	-5.9	1.3	-4.1	-6	-6.8	-3.7	-3.8	-4.6
BG	96	92	118	111	106	106	95	103	96	90

## Sheet: 269786
G1	timepoints		hrs elapsed from T0
	T0	T1	8	16	24	32	40	48	56	64	72
PaO2
PvO2	54.2	187	54.8	43.7	64.2	49.4	89.3	59.6	31.7	47.4	53.4
PaCO2
PvCO2	28.6	39.8	23.1	43.7	33.2	34.9	20.8	32.9	38.8	37	35.7
pH	7.416	7.418	7.518	7.38	7.396	7.406	7.521	7.411	7.4	7.41	7.382
Lac	4	2.2	1	0.6	0.7	1	1.2	0.9	0.7	1.2	1.3
VAS
SDS
BE	-6.2	1.3	-4.2	0.8	-4.5	-2.8	-5.8	-3.7	-0.8	-1.2	-3.9
BG	99		105	94	82	80	74	79	78	73	75

[truncated: 31 more sheets: 264072, 242585, 264127, 258289, 257935, 258090, 253336, 251995, 251638, 212963, 248855, 249292, 249338, 251618, 215601, 256423, 256548, 256330, 255132, 257853 …]
