# Supplementary material for: Subclinical Hypoventilation in Dogs Undergoing Ventral Slot Decompressive Surgery for Cervical Myelopathy Due to Intervertebral Disc Herniation
Source: Front Vet Sci. 2021 Nov 4;8:777052. doi: 10.3389/fvets.2021.777052 (PMC8599362; doi:10.3389/fvets.2021.777052)
Supplement: Supplementary file 2 [file Table_2.XLSX]

## Sheet: Sheet1
	Age (yr)	Sex	Breed	Site of surgery	Date of sx	Ambulatory (A) or Non-Amb (NA)
GROUP A
248855	9	FS	Dachshund	C3-4	2017-11-01	A	4
212963	6	FS	Beagle	C4-5	2017-12-01	A	4
251638	8	FS	Shih Tzu	C2-3	2018-03-01	NA	3
251995	11	FS	Shih Tzu	C2-3	2018-03-01	A	4			9	C2-3
253336	3	MC	French Bulldog	C3-4	2018-04-01	NA	2			4	C3-4
258090	3	FS	Dachshund	C2-3	2018-10-01	A	5			5	C4-5
257935	7	MI	Dachshund	C4-5	2018-10-01	NA	2			1	C5-6
258289	4	MC	Dachshund	C2-3	2019-01-01	A	5			1	C6-7
264127	13	MC	Dachshund	C2-3	2019-05-01	NA	3
242585	13	FS	Dachshund	C5-6	2019-05-01	A	4
264072	13	FS	Dachshund	C4-5	2019-08-01	NA (but non-amb paraparetic from previous TL IVDH; only had cervical pain at time of ventral slot)	3
269786	8	FS	Dachshund	C4-5	2019-11-01	A	4
270175	2.5	MI	Miniature Poodle	C4-5	2019-12-01	NA	3
270857	10	FS	Labrador	C6-7	2020-01-01	A	4
271001	5	FS	Cocker Spaniel	C2-3	2020-01-01	A	4
198973	14	MC	Pekingese	C2-3	2020-01-01	A	5
271811	6	MC	Pomeranian	C3-4	2020-02-01	A	5
273240	10	FS	Labrador	C3-4	2020-04-01	A	4
273527	8	MC	Dachshund	C2-3	2020-04-01	A	5
274474	11	MC	Boston Terrier	C2-3	2020-05-01	NA	2
GROUP B
249292	9	MC	Havanese	T13-L2	2017-12-01	NA	0
249338	5	FS	Dachshund	T11-12	2017-12-01	NA	3
251618	5	FS	Dachshund	L2-3	2018-03-01	A	4
215601	4	MI	Dachshund	T12-13	2018-03-01	NA	2
256423	10	FS	Dachshund	L1-2	2018-08-01	NA	3
256548	10	MI	Dachshund	T12-13	2018-08-01	A	4
256330	10	MC	Dachshund	L1-2	2018-08-01	NA	3
255132	5	MC	Dachshund	T12-13	2018-10-01	NA	2
257853	8	FS	Dachshund	T13-L1	2018-10-01	A	4
259630	6	FS	Dachshund	L1-L5	2018-12-01	NA	2
259323	7	MC	Dachshund	L2-3	2018-11-01	NA	3
258495	3	MC	Shih Tzu	T11-12	2018-10-01	NA	3
261239	9	MC	MBD	T13-L2	2019-02-01	NA	2
262233	13	MC	Dachshund	T13-L1	2019-03-01	NA	0
253881	6	FS	Cocker Spaniel	T13-L1	2019-03-01	A	4
262378	4	MC	French Bulldog	T12-L2	2019-03-01	NA	2
266769	8	MC	Miniature Poodle	T12-13	2019-08-01	A	5
263732	10	FS	Dachshund	L3-4	2019-04-01	NA	3
269098	10	MC	Dachshund	L1-3	2019-10-01	NA	0
270951	7	MI	Labrador	L3-4	2020-01-01	A	4
